# Supplementary material for: An Optimized Liquid Chromatography–Mass Spectrometry Method for Ganglioside Analysis in Cell Lines
Source: Cells. 2024 Oct 2;13(19):1640. doi: 10.3390/cells13191640 (PMC11476222; doi:10.3390/cells13191640)
Supplement: Supplementary file 1 [file cells-13-01640-s001.zip]

Archive with 1 entries (1 files):
- cells-3227322-supplementary.pdf
